# Supplementary material for: Synthesis and In Vitro Antimicrobial Evaluation of Photoactive Multi—Block Chalcone Conjugate Phthalimide and 1,8-Naphthalimide Novolacs
Source: Polymers (Basel). 2021 Jun 3;13(11):1859. doi: 10.3390/polym13111859 (PMC8199857; doi:10.3390/polym13111859)
Supplement: Supplementary file 1 [file polymers-13-01859-s001.zip]

Archive with 1 entries (1 files):
- polymers-1209168-supplementary.pdf
